# Supplementary material for: The spatio-temporal distribution of COVID-19 infection in England between January and June 2020
Source: Epidemiol Infect. 2021 Mar 8;149:e73. doi: 10.1017/S0950268821000534 (PMC7985908; doi:10.1017/S0950268821000534)
Supplement: Supplementary file 1 [file hygsup.zip]

Archive with 3 entries (3 files):
- S0950268821000534sup001.mov
- S0950268821000534sup002.mov
- S0950268821000534sup003.mov
